# Supplementary material for: European bioeconomy strategies could better integrate sustainability agendas
Source: Sustain Sci. 2025 Oct 13;21(1):77–94. doi: 10.1007/s11625-025-01752-1 (PMC12819565; doi:10.1007/s11625-025-01752-1)
Supplement: Supplementary file 1 — (ZIP 1650 kb) [file 11625_2025_1752_MOESM1_ESM.zip]

Archive with 4 entries (4 files):
- DataS1.csv
- DataS2.csv
- DataS3.xlsx
- Supplementary file.pdf
