# Supplementary material for: European bioeconomy strategies could better integrate sustainability agendas
Source: Sustain Sci. 2025 Oct 13;21(1):77–94. doi: 10.1007/s11625-025-01752-1 (PMC12819565; doi:10.1007/s11625-025-01752-1)
Supplement: Supplementary file 1 — (ZIP 1650 kb) [file 11625_2025_1752_MOESM1_ESM.zip › DataS1.csv]

Principle	Criterion	Scopus Query	Corpus Query
1	1.1		"food* (secur* OR *nutri* OR "pric* volat*" OR "pric* chang*" OR "pric* anomal*" OR "deman* chang*")"~6
1	1.2		("(biomass) (produc* OR use* OR change* OR area*) (sustain* OR domestic* OR intensif* OR land)"~6) OR ("(produc*) (sustain*) (yield OR agricul*)"~6) OR "ecolog* footprint"~3
1	1.3		"(right* OR price* OR "access* OR "tenure*) (land* OR resour* OR natur* OR propert*)"~6
1	1.4		("food* safe*"~6) OR ("(prevent* OR reduc* OR stop* OR avert*) (injur* OR fatalit* OR illnes* hazard* OR disease* OR contamin*) (food OR biomass)"~10 ) OR ("health* (human* OR work*)"~6) OR ("organic* farming"~6)
2	2.1		("biodiversity (conserv* OR preserv* OR upkeep OR protec* OR maint* OR value* OR manage*)"~6) OR ("loss* (habitat* OR biodiversity*)"~6) OR ("forest* fragmentat*"~6) OR ("red list index"~6) OR ("(control* OR prevent*) invasiv* specie*"~6)
2	2.2		"("climat* change" OR carbon OR emissio* OR GHG OR greenhouse* OR CO2*) (combat* OR tackl* OR mitigat* OR adapt* OR resilien* OR reduc* OR minim*)"~6
2	2.3		("*water* (quantit* OR qualit* OR stress*)"~6) OR ("*water* (phosph* OR nitrate* OR toxicit* OR eutrophication* OR herbicid* OR pollut* )"~6) OR ("*water (use* OR resourc* OR effienc* OR avail* OR exploit* OR withdraw*) (biomass* OR produc* OR process* OR manufac* OR recycl* OR agricult* OR forest* OR cropp* OR irrigat* )"10)
2	2.4		("(soil OR forest OR air OR "mari* environ*") (quantit* OR qualit*)"~6) OR ("land* (use OR agricult* OR crop* OR "non-arabl*" OR marginal* OR artific*) (change OR degradat*)"~10) OR ("("hazar* subst*") (prodc* OR proces*)"~6) OR ("soil* (nitrog* OR phosph* OR erosion*)"6) OR ("(forest OR wood*) (densit* OR change* OR harvest* OR cut* OR fell* OR stock*)"~6) OR ("(marin* OR coast*)(plastic* OR eut…
3	3.1		("econom* (growth* OR develop*)(sustain* OR foster* OR strength* OR improv* OR increas* OR promot* OR advanc* OR aid* OR support* OR help* OR expand* OR enhanc*)"~10) OR ("(bioeconom* OR biobase* OR "bio-based") (turnover* OR output* OR "value add*" OR income OR GDP OR GNI OR captial OR earning* OR investm* OR "wealth index" OR busines*)(sustain* OR foster* OR strength* OR improv* OR increas* OR …
3	3.2		"econom* (growth* OR develop*)("energy secur*" OR equal* OR gender* OR inclusiv* OR "work* condit*" OR "basic servic* OR benef*")"~10 OR ("(bioeconom* OR biobase* OR "bio-based")(employm* OR job* OR income* OR labour* OR "location quotient ")(sustain* OR foster* OR strength* OR improv* OR increas* OR promot* OR advanc* OR aid* OR support* OR help* OR expand* OR enhanc*)"~10)
3	3.3		("econom* (resilien* OR link*) (rural OR urban)"~6) OR ("rural income divers*"~6) OR ("(infrastruct* OR "financ* stabil*" OR "financ* institut*") (rural OR urban)"~6)
4	4.1		"sustain* ("urban centr*" OR city OR cities) "~6
4	4.2		("(resilien*OR invest* OR support* OR protec*) ("biomass prod*" OR communit* OR socia* OR ecosystem* OR wage* OR smallhold* OR "small suppl*")"~10)
5	5.1		("efficien* (resourc* OR energy) (use* OR manage* OR improv* OR chain* OR cycle*)"~10) OR ("material (footprint OR consum*)"~6) OR ("(waste OR litter) (prevent* OR re-use OR reuse OR treat* OR hazard* OR elimin* OR recycl* OR recov*)"~6)
5	5.2		("food (loss OR waste) (minim* OR elimin* OR reuse OR re-use OR recycl* OR prevent* OR decreas* OR reduc* OR diminish)"~10) OR ("(loss OR waste) biomass (reuse OR re-use OR recycl*) "~6)
6	6.1		"(regulat* OR polic* OR institut* OR governan* OR authorit*) (coheren* OR harmo* OR cohesive OR relev* OR commitm* OR ratify*)"~6
6	6.2		("(inclusiv* OR adequat* OR foster* OR strength* OR improv* OR increas* OR promot* OR advanc* OR support* OR expand* OR enhanc*) (consult* OR engagm* OR proces* OR particip*) (stakehold* OR public* OR sector* OR societ*)"~20) OR ("(transpar* OR *stakehold*) (data OR knowledg* OR inform*) (shar* OR access* OR dissemin* OR transf*)"~20)
6	6.3		("(risk OR vulnerab* OR threat* OR conflic*) (assess* OR evaluat* OR manag* OR monit* OR account* OR audit*)"~6) OR ("EMAS OR eco-managem*"~6)
7	7.1		("(exist* OR proven* OR sound*) (knowledg* OR "technolog*" OR expertise) (valid* OR valued OR use* OR share*)"~20) OR ("capacit* develop*"~3) OR ("extension servic*"~3) OR ("industr* cultur*"~3) OR ("(training OR "re-qualification") work* bioeconom* "~10)
7	7.2		("(knowledge*) (innovation*) (develop* OR genera* OR enhanc* OR improv* OR expend* OR spend* OR invest*)"~10) OR ("bioeconomy (research* OR technolog* OR capacity OR expertise OR skill* OR "R&D") (develop* OR genera* OR enhanc* OR improv* OR expend* OR spend* OR invest*)"~10) OR ("(education* OR research*) (high-level OR tert* OR univer*) bioeconom*"~10)
8	8.1		("(econom*) (trade*) (biomass* OR good* OR technolog* OR pract* OR produc* OR wood OR polic* OR pric* OR value* OR fair* OR sustain* OR harness* OR facilit* OR access* OR benefit)"~10) OR ("biomass* (export* OR import*)"~6)
9	9.1		("(consum*) (biomass*) (responsib* OR sustain*)(change* OR demand* OR supply OR avail* OR produc* OR balanc* OR utiliz* OR manag* OR pattern OR good*)"~20) OR ("(responsib* OR sustain*)("domestic material consump*")"~10)
9	9.2		("(market* OR mechanism* OR polic* OR coherenc* OR pric* OR aware* OR target* OR mandat* OR incentiv* OR tax* OR framework*) (suppl* OR demand*) (food OR non-food OR nonfood OR wood OR forest*) "~6) OR ("(biomass) ("life-cycle" OR " life cycle") (cost*)"~10) OR ("sustainab* consump* product* action* plan"~10)
10	10.1		("(cooperat* OR collabor* OR shar* OR transf* OR assist* OR multilateral* OR workshop OR conferen* OR meeting)(resourc* OR skill* OR technol* OR contract* OR licens* "privat* sector*")"~6) OR ("(bio-produc* OR bioproduc*) (import* OR export*)"~6)
