# Supplementary material for: European bioeconomy strategies could better integrate sustainability agendas
Source: Sustain Sci. 2025 Oct 13;21(1):77–94. doi: 10.1007/s11625-025-01752-1 (PMC12819565; doi:10.1007/s11625-025-01752-1)
Supplement: Supplementary file 1 — (ZIP 1650 kb) [file 11625_2025_1752_MOESM1_ESM.zip › DataS2.csv]

SDG	Target	Scopus Query	Corpus Query
1	1.1		("poverty (eradicat* OR reduc* OR end OR ending OR alleviat*)"~6) OR ("poverty line*") OR ("poverty indicator*") OR ("poverty (chronic* OR extreme)"~6)
1	1.2		"poverty (living OR life OR child* OR socioeconomic* OR socio-economic* OR social welfare OR household* OR income* )"~6 OR ("poverty line*")
1	1.3		"("social protection" OR "economic marginalization" OR "economic marginalisation" OR poor* OR vulnerable) (poverty OR income)"~20
1	1.4		("(access OR right*) ("economic resource*" OR "basic service*")"~6) OR ("ownership* land"~6)
1	1.5		("resilien* (poverty OR "the poor*")"~6) OR ("disaster* ("number of death*")"~6) OR ("disaster* ( "economic loss*")"~6) OR ("disaster* ("risk reduction*") strateg*"~6)
1	1.a		("develop* poverty (cooperat* OR assistan*)"~6) OR ("poverty develop* (program* OR polic*)"~6) OR ("spending* government* (education* OR health* OR "social protection")"~6) OR ("("government* expenditure") (education* OR health* OR "social protection")"~6)
1	1.b		("investment poverty"~6) OR ("spending* government* (women OR "poor and vulnerable")"~6) OR ("("government* expenditure") (women OR "poor and vulnerable")"~6)
2	2.1		("(hunger* OR famine ) (end* OR elimi* OR eradicat* OR reduc* OR alleviat*)"~6) OR ("access (food* OR nutrition*) (poor OR child* OR infant*)"~6) OR ("(prevalen* OR hunger* OR famine) ("food security" OR "food insecurity" OR "food deprivation" OR malnutrition* OR undernutrition* OR malnourish* OR undernourish*)"~6)
2	2.2		("( child* OR infant* OR neonate* OR newborn* OR baby OR babies) (hunger* OR stunting OR wasting OR "nutritional status" OR malnutrition* OR undernutrition* OR malnourish* OR undernourish*)"~6) OR ("("adolescent girl*" OR "pregnant women" OR "lactating women" ) nutrition* need*"~20)
2	2.3		("(agriculture* OR food* OR incom* OR farm*) (scale OR "small-scale" OR small* OR "SME*") (produc* OR wome* OR indigenous* OR famil* OR pastoral* OR fishe*)"~10) OR ("sustainab* (agriculture* OR food*) intensificat*"~6)
2	2.4		( "agricultur* (pract* OR standard* OR convent* OR moral* OR tradit* OR capac*) (sustainab* OR resilien*)"~6) OR ("("food* produc*") (sustainab* OR resilien*)" ~6) OR ( "future high* food demand"~10)
2	2.5		("("genetic* diversity*" OR biodiversity) (preserv* OR protec* OR maintain* OR conserv*) (seed* OR "cultivated plant*" OR "farmed animal*" OR "domesticated animal*")"~20) OR ("(food* OR agricult*) local breed* (risk* OR extinc*)"~10)
2	2.a		"(invest* OR "official flows" OR "develop* assistanc*") ("rural infrastr*" OR research OR servic* OR technol* OR "gene banks") (agricul* OR food*)"~20
2	2.b		("agricultur* world market*"~6) OR ("agricultur* (trade OR import OR export) (restriction* OR distort* OR subsid*)"~20) OR ("agricultur* ("Doha development round")"~20) OR ("produc* support* estimat*"~6)
2	2.c		("food price* (volatil* OR anomal*)"~6) OR ("commodit* food* market*"~6)
3	3.1		"(reduce OR end OR ending OR ratio) ("maternal (mortality OR death*)" ~6)"~6
3	3.2		"("reduce" OR "end" OR "ending" OR "prevent*" OR "ratio*")(mortality OR death*)(neonatal OR "under-five" OR "before fifth" OR "under 5" OR "under-5")"~6
3	3.3		"(epidemic* OR pandemic* OR combat* OR fight*)( tuberculos*OR malaria OR hepatit* OR HIV OR AIDS OR "tropical disease*" OR Zika* OR Zikv* OR Ebola* OR "water-borne disease*" OR "communicable disease*" OR "neglected disease*" OR dengue OR Chagas* OR trypanosom* OR (COVID19 OR COVID-19 OR 2019-nCoV OR SARS-CoV-2 OR SARS-CoV2 OR HCoV-2019 OR hcov OR NCOVID-19 OR "severe acute respiratory syndrome co…
3	3.4		("("cardiovascular disease*" OR "heart attack*" OR stroke OR "myocard* infarct*" OR "cerebrovascular accident*" OR cva OR cva OR cancer* OR neoplasm* OR tumor* OR tumour* OR carcinoma* OR "chronic obstructive pulmonary disease*" OR copd OR coad OR lung emphysema* OR bronchitis* OR asthma* OR "diabetes mellitus" OR "diabetes insipidus") ("mortality rate")"~20) OR ("premature (mortality OR death*)(…
3	3.5		("(abuse OR harmful use OR addict*)(substance* OR drug* OR alcohol)(prevention OR treatment)"~6) OR ("("binge drinking") (prevention OR treatment)"~6) OR ("alcohol (abuse OR harmful use OR addict*)("per capita")"~20)
3	3.6		"(injur* OR death* OR accident* OR trauma*)("drunk driv*" OR road OR traffic)"~6
3	3.7		("(Access OR strateg* OR program*) ("Sexual health care" OR "Sexual healthcare" OR "Reproductive health care" OR "Reproductive healthcare")"~20) OR("family planning" OR "unintended pregnanc*" OR "unwanted pregnanc*" OR "unintended motherhood") OR("(adolescen* OR teen*)("birth rate" OR pregnan* OR mother*)"~6)
3	3.8		("universal health coverage" OR ("essential (healthcare OR "health care" OR medicine* OR vaccine*)"~6)) OR ("health household* expenditure*"~6)
3	3.9		("(poison* OR pollut* OR contaminat*)(mortality OR death* OR illness*)(air OR water OR soil OR "hazardous chemical*")"~10) OR ("(unsafe OR inadequate)(mortality OR death* OR illness*)(water OR sanitation)"~6) OR ("uninten* poison* (mortality OR death* OR illness*)"~10)
3	3.a		("tobacco control*"~6) OR ("health smoking"~3) OR ("smoking (cessation OR quit*)(health OR benefit*)"~3) OR ("age* (tobacco OR smoking)(prevalen* OR number*)"~6)
3	3.b		("("research and development" OR "R-D OR R&D" OR "research and production")(medicine* OR vaccin*)"~6) OR ("affordab* (medicine* OR vaccin*)"~6) OR ("essential access* (medicine* OR vaccin*)"~6) OR ("("medical research" OR "health sector*")(develop* OR assist*)"~6)
3	3.c		("health (financing OR recruit* OR development OR training) ("developing countr*")"~20) OR ("health worker* (density OR distribution)("developing countr*")"~20)
3	3.d		("early warning health"~6) OR ("risk reduction health"~6) OR ("risk management health"~6) OR ("International Health Regulations") OR ("("health emergenc*") prepar*"~6)
4	4.1		("(inclusi* OR equit*) ("quality education")"~20) OR("(Quality OR equitabl* OR free OR access* OR affordab*)("Primary education" OR "primary school" OR "secondary education" OR "secondary school")"~6) OR ("("proficiency level")(reading OR mathematics)"~6)
4	4.2		"(Quality OR equitabl* OR free* OR access* OR affordab*) (preschool OR "pre-school" OR "pre-primary education" OR "pre-primary school" OR "preprimary education" OR "preprimary school" OR "day care*" OR "daycare*" OR "childhood development" )"~6
4	4.3		"(equal OR Quality OR equit* OR free* OR access OR affordab*) (tertiary OR university OR vocational or technical) (education OR training*)"~6
4	4.4		"increas* (skill* OR competenc*) (employ* OR "decent job*" OR entrepreneur*)"~20
4	4.5		("("gender disparit*" OR "gender parit*" OR "gender inequalit*" OR "gender equalit*") educat*"~20)OR ("(vulnerable OR disabilit* OR disabled OR indigen*) educat*"~3)OR ("(girl* OR women OR woman) equal* educat*"~20)
4	4.6		literac* OR numerac* OR ("skill* (read* OR writ*)"*3)
4	4.7		("("sustainable development")(educat* OR teach* OR learn*)"~6) OR ("(education)(sustainab* OR "global citizenship")(program* OR curricul* OR policy OR policies)"~6)
4	4.a		"school facilit*" OR ("access school* (electricity OR internet OR computer*)"~6) OR ("school* ("drinking water" OR sanitation OR handwashing* OR "hand washing*")"~6)
4	4.b		("scholarship* ("develop* countr*" OR "least developed countr*" OR "small island*")" ~6)OR ("scholarship* ("South Africa" OR "Sub-Saharan Africa" OR "Equatorial Africa" OR "West Africa")"~6) OR (scholarship* AND ("Africa* countr*"~6))
4	4.c		"teacher* (training OR qualified OR education) ("develop* countr*" OR "least developed countr*" OR "small island*")"~20
5	5.1		("(discrimin* OR bias* OR inequit* OR equalit*) (sex* OR gender* OR women* OR woman* OR female OR girl*)"~6) OR ("(law* OR legislation* OR legal*) equality (sex* OR gender* OR women* OR woman* OR female OR girl*)"~20)
5	5.2		("violence (sexual OR physical OR psychological)(gender* OR women* OR woman* OR female OR girl*)"~20)OR("human trafficking")
5	5.3		("("genital mutilation" OR "genital cutting") (gender* OR women* OR woman* OR female OR girl*)"~20)OR "female circumcision*" OR "child* marriage*" OR ("("forced marriage*" OR "early marriage*" ) (woman OR women OR female OR girl*)"~6)
5	5.4		("("domestic work" OR "household work") (gender* OR women* OR woman* OR female OR girl*)"~20)OR("("unpaid care" OR "unpaid work")(gender* OR women* OR woman* OR female* OR girl*)"~20)OR ("household ("shared responsibility" ) (gender* OR women* OR woman* OR female OR girl*)"~20)
5	5.5		("leadership* (participati* OR opportuni*) (gender OR woman* OR women* OR female OR girl*)"~20)OR("(seat* OR number*)(parliament* OR government*)(gender OR woman* OR women* OR female OR girl*)"~20)OR("manager* (seat* OR number*) (gender OR woman* OR women* OR female OR girl*)"~20)OR("("glass ceiling*")(gender OR woman OR women OR female OR girl*)"~20)
5	5.6		("reproductive right*") OR ("access ("Sexual health care" OR "Sexual healthcare" OR "Reproductive health care" OR "Reproductive healthcare")"~20) OR ("decision (own OR informed)(sexual OR contracepti* OR reproducti* OR "family planning" OR "parenting plan*" OR abortion)"~6) OR ("access ("Sexual information" OR "Sexual education" OR "Reproductive information" OR "Reproductive education")"~20)
5	5.a		("women* property right*" OR "woman* property right*" )OR("land (property OR ownership* OR right* OR control*)(gender OR woman* OR women* OR female OR girl*)"~20)OR ("(landowner* OR "land owner*") (gender OR woman* OR women* OR female OR girl*)"~20)OR ("(property OR ownership* OR right* OR control*)("natural resource*" OR "economic resource*")(gender OR woman* OR women* OR female OR girl*)"~20)
5	5.b		"technolog* empower* (women* OR female OR girl* OR woman*)"~20
5	5.c		("(empower* OR discrimination* OR equalit* OR inequalit* OR disparity OR indisparity OR diversity )(gender OR women* OR woman OR female OR girl*)(policy OR policies OR legislation* OR law*)"~20)OR("("woman* right*" OR "women* right*" OR "governance and gender" OR "third wave feminism" OR sexism) (policy OR policies OR legislation* OR law*)"~20)
6	6.1		"drink* water (access* OR afford* OR safe* OR secur*)"~6
6	6.2		("access* (sanitat* OR toilet*)"~6) OR ("sanitation manag*"~6) OR ("("open defecation*" OR "open defaecation*")"~6) OR ("facilit* ("hand washing" OR "handwashing" )"~6) OR ("sewerage* ("develop* countr*")"~20)
6	6.3		("water*(pollut* OR contamin*)"~6) OR ("increase* water* ("safe* reus*" OR recycl* OR treat*)"~6) OR ("(wastewater* OR "waste water*" OR sewage)(manage* OR treat* OR untreat* OR reus* OR re-us* OR recycl*)"~6) OR ("(good OR poor OR improve)("water quality")"~6)
6	6.4		("efficien* (water* OR freshwater*)(use OR supply* OR availab*)"~6) OR ("water scarc*" OR "water short*")
6	6.5		("water* ("resource* manage*" OR cooperation*)"~6)OR("(address* OR coping OR polic*)( "water scarc*" OR "water short*" )"~6)
6	6.6		( "water* ecosystem*"~6) OR ("water* (protect* OR restor* OR conserv* OR preserv*)(mountain* OR forest* OR wetland* OR river* OR lake* OR aquif*)"~10)
6	6.a		"development* (water* OR sanitation*) (assist* OR support* OR program*)"~6
6	6.b		"(water* OR sanitation*) local ( communit* OR administrat* )"~6
7	7.1		"access (affordabl* OR reliabl* OR modern* OR sustain*) (energy OR electricity )"~6
7	7.2		("(share OR increas* OR promot*)(renewable OR alternative OR clean)(energy OR fuel)"~6)OR("(share OR increas* OR promot*)energy (conversion OR transition)"~6) OR("(share OR increas* OR promot*)(Biofuel* OR Biogas* OR "Heat pump*" OR "Hybrid power" OR "Solar energy" OR "Solar power" OR "Wind energy" OR "Wind farm*" OR "Wind power" OR "Wind turbine*" OR Hydropower OR "hydro power" OR "hydro electri…
7	7.3		("improv* energy efficiency"~6)OR ("reduc* ( "energy consumption")"~6)OR ("("energy intensity" OR "energy consumption")(primary OR GDP)"~6)
7	7.a		("clean energy* (research* OR techno* OR investm* OR develop*)"*10) OR ("internation* (cooper* OR exchange* OR collab* OR partic*) clean energy*"~20)
7	7.b		("energy (modern OR sustainable) ("develop* countr*" OR "least developed countr*" OR "small island*")"~20) OR ("investment energy GDP"~20)
8	8.1		("economic growth* ("per capita" "sustain")"~6) OR ("economic growth* ("develop* countr*" OR "least developed countr*" OR "small island*" )"~6)OR( "growth*("gross domestic product" OR GDP)"~6)
8	8.2		("economic* produc* (diversif* OR upgrad* OR innovat* OR "labo* intens*" OR "value add*")"~10) OR ("growth* rate ("gross domestic product" OR GDP)"~6)
8	8.3		("decent job*" OR "decent work*" OR "job creat*" OR "quality job*" ) OR ("(develop* OR promot*) ("product* activit*" OR "labor produc*" OR entrepreneurship)"~6) OR ("informal* employment*" ~6)
8	8.4		("resourc* efficien* (conumpt* OR produc*)"~6) OR ("footprint* (material* OR domest*)(conumpt* OR produc*)"~10) OR ("decoupl* ("economic* growth") ("environment* degradat*")"~10)
8	8.5		("full employment" OR "work* ("equal pay*")"~6)OR("decent job" OR "decent work")OR("hourly earning*")OR("(equal* OR inequal*) pay* work*"~6)OR("wage* (gap OR differen*)"~6)OR("("unemployment rate*")(sex OR gender OR age OR disability)"~6)
8	8.6		("(youth OR "young people")(employ* OR unemploy*)"~6)
8	8.7		("force* labo*" OR "modern slavery" OR "human* traffic*" OR "child* labo*" OR "child* slavery" OR "child* traffick*" OR "child* work*")
8	8.8		("right*(labour OR labor)"~6)OR("(safe OR secure)("work* environment*")"~6)OR("("occupational injur*")(rate* OR frequen*)"~6)OR("international labor organization")
8	8.9		("(sustaina* OR "eco*") tourism* (GDP OR "Gross Domestic Product" OR job* OR "local cultur*" OR "local produc*")"~20)
8	8.1		("micro-financ*" OR "microfinanc*")OR("access ("financial service*" OR banking OR insurance*)"~6)
8	8.a		("trad* (support* OR assist* OR aid)("develop* countr*" OR "least developed countr*" )~20")OR("aid for trade")
8	8.b		("Global Jobs Pact")OR("(strateg* OR polic*)(youth OR "young people")(employ* OR unemploy*)"~20)OR("("social protection" OR "employment program*")(GDP OR "Gross Domestic Product")"~20)
9	9.1		("(quality OR reliab* OR sustainab* OR resilient* OR affordabl* OR equitabl*) infrastructur*"~6) OR ("("economic development" OR "human wellbeing" OR "human well-being")(afford* OR equitable)"~10) OR ("rural population* road*"~6)OR("(passenger* OR freight) transport volume*"~20)
9	9.2		("(inclusi* OR sustainab*) industr*"~6) OR ("share (employment OR GDP OR "gross domestic product") industr*"~6) OR ("manufact* value ("per capita" OR GDP OR "gross domestic product")"~6) OR ("manufact* employment")
9	9.3		("(small* OR micro*)(industry* OR enterprise*)(financ* OR credit* OR microcredit* OR "micro-credit*" OR "micro-financ*" OR microfinanc* OR loan*)"~20) OR ("(small* OR micro*)(industry* OR enterprise*)(share OR proportion)"~20)
9	9.4		("sustainab* (upgrad* OR retrofit* OR improv*) (infrastructur* OR industr*)"~10) OR ("increas* resource* efficien*"~6)OR("(clean OR "environmentally sound")(technolog* OR industr*)"~6) OR ("(CO2 OR cabon OR "carbon dioxide" OR "carbon-dioxide" OR "greenhouse gas*") emission* ("per unit" OR "value* add*")"~20)
9	9.5		("(enhance* OR upgrad* OR encourag*)(research* OR "R-D" OR "research and development" OR innovation OR "technol* capabilit*")("develop* countr*" OR "least developed countr*")"~20 )OR("(enhance* OR encourag*) innovation"~6)OR("("research and development" OR "R-D")(spending OR expenditure OR GDP OR "gross domestic product")"~6)OR("(researcher* OR scientist)("per million inhabitant*")"~20)
9	9.a		"(sustainab* OR resilien*) infrastructur* develop* ("develop* countr*" OR "least developed countr*" OR "small island*" OR "Africa*")"~20
9	9.b		("(support OR assist* OR aid*)(research* OR "research and development" OR "R-D" OR innovati*)("develop* countr*" )"~20)OR("("technology transfer")( "develop* countr*" OR "least developed countr*")"~6)OR("(medium OR high) tech industr* value*"~20)
9	9.c		("access (ICT OR information* OR communication* OR internet OR mobile OR wireless)("develop* countr*" OR "least developed countr*" OR "small island*")"~20)OR("proportion population mobile (network* OR technolog*)"~20)
10	10.1		("income* growth* (poorest OR disadvantaged OR marginali*)"~20)OR("income* (equal* OR inequal* OR distribution)(poorest OR disadvantaged OR marginali*)"~6)OR("("growth rate*")(income* OR "per capita" OR "household expenditure")"~6)
10	10.2		("(social* OR socioeconomic* OR economic* OR politic*)(inclusion OR exclusion)"~6) OR ("social* welfare"~3)
10	10.3		("reduc* (equality OR inequalit*)(legislati* OR law* OR polic* OR action* OR practice*)"~6)OR("discriminat* (legislati* OR law* OR polic* OR action* OR practice*)"~6)OR("opportun* equal* (legislati* OR law* OR polic* OR action* OR practice*)"~6)
10	10.4		("(polic* OR legislati* OR law* OR action* OR practice*)(fiscal OR wage* OR "social protection") equality"~20)OR("(labour OR labor OR wage* OR "social protection") share (GDP OR "gross domestic product")"~20)
10	10.5		("(regulat* OR monitor*) global* ("financial market*" OR "financial institution*" )"~20)OR("("Financial Soundness") Indicator*"~20)
10	10.6		"(praticipat* OR represent* OR voice OR "voting right*" ) international* ("developing countr*")"~20
10	10.7		"migration* (orderl* OR safe* OR regul* OR respons* OR polic OR "well-manag*")"~6
10	10.a		("(WTO OR "World Trade Organization" OR "World Trade Organisation")("develop* countr*" OR "least developed countr*" OR "small island*")"~20)OR("(import* OR trad*) tarif* ("develop* countr*" OR "least developed countr*" OR "small island*")"~20)
10	10.b		"development* (assist* OR support* OR program*)("develop* countr*" OR "least developed countr*" OR "small island*")("financial*" OR "donor")"~20
10	10.c		"remittance (migrant* OR emigrant* OR immigrant*)"~10
11	11.1		("(safe OR affordab OR adequat*) housing"~6)OR("(upgrade OR improv*)(slum OR slums)"~6)OR("population living (slum OR slums)"~6)
11	11.2		("sustainab* transport"~6)OR("access (safe OR affordab* OR public OR urban) transport*"~6)OR("improv* ("road safety")"~6)
11	11.3		("(sustainab* OR inclusi*)(urbanisation OR urbanization OR settlement* OR city OR cities)"~6)OR("land consumption population growth"~20)OR("(urban OR city)(planning OR management) participat*"~6)
11	11.4		"(conservat* OR preservat* OR protect* OR safeguard*) heritage"~6
11	11.5		("disaster* (death* OR missing OR loss OR affect*)(person* OR people OR human)"~6)OR("disaster*("economic loss*" OR GDP* OR "gross domestic product*" OR infrastructure* OR "basic service*")"~6)
11	11.6		"(city OR cities OR urban OR municipalit*)(("air quality" OR smog)OR"waste management"OR"solid waste"OR(PM10 OR PM2.5 OR "PM 10" OR "PM 2.5"))"~6
11	11.7		("(safe OR inclusive OR access*)(green OR public) space*"~6)OR("(city OR cities OR urban OR municipalit*)(green OR public) space*"~6)OR("(city OR cities OR urban OR municipalit*) victim* (physical OR sexual) harass*"~6)
11	11.a		("(city OR cities OR urban OR region* OR local*) development plan*"~6)OR("urban planning" OR "City Planning" OR "Urban Design" OR "Urban Development" OR "Urban Growth" OR "Urban Renewal")
11	11.b		("(city OR cities OR urban OR municipalit*) (reduc* OR mitigat* OR adaptat* OR resilien*)(disaster* OR "climate change" OR "climate extreme*" OR "extreme event*" OR "climate relate*" OR "climate crisis" OR "climate emergency")"~6)OR("Sendai Framework")
11	11.c		"support ("develop* countr*" OR "least developed countr*" OR "small island*") building* ("local material*")"~20
12	12.1		("sustainabl* (consumpt* OR product*) (framework* OR polic* OR programm* OR implement* OR instrum*)"~10)
12	12.2		("(sustainab* OR efficien*) (manag* OR use* OR treatm* OR regul* OR control*) ("natural resource*")"~10) OR ("(consump* OR produc*) (material OR carbon OR water OR domestic) footprint*"~10)
12	12.3		("food (waste* OR loss* OR spoil*)"~6 ) OR ( "postharvest loss*" OR "post-harvest loss*" )
12	12.4		("(manag* OR use* OR treatm*)(responsib* OR sustainb* OR sound*)(chemic* OR waste*)"~10) OR ("(chemic* OR waste)(release* OR dischar* OR reduc* OR minim*)(air* OR water* OR soil*)"~10) OR ("("life* cycl*")(chemic* OR waste*) (assess* OR agreem* OR manag* OR gener* OR treat*)"~10) OR ("("per capita")(hazardous OR toxic)(chemical*OR waste*)"~10)
12	12.5		("(prevent* OR reduc* OR minim* OR decreas* OR diminis* OR less*)(chemical* OR waste*)(recycl* OR reuse OR reusing OR air OR water OR soil)"~6)OR("National ("recycling rate" )"~6) OR("tons material* recycle*"~6)
12	12.6		"sustainab* (practice* OR information* OR report*)(compan* OR firm* OR corporate OR business*)"~20
12	12.7		"sustainab* (procurement* OR buying)(policy OR policies OR priorit* OR action* OR strateg* OT commitm*)"~20
12	12.8		("("sustainab* develop*" OR "global citizenship" OR "sustainb* life*") (information OR awareness)"~6 ) OR ("("sustainab* develop*" OR "global citizenship" OR "sustainb* life*") education (program* OR curricul* OR policy OR policies)"~6)
12	12.a		"sustainab* (consum* OR product*)("develop* countr*" OR "small-island*" OR "small island")(scientif* OR research OR technolog* OR capacit* OR R&D)"~20
12	12.b		("(sustaina* OR "eco*") tourism* (monit* OR tool OR account*)"~10)
12	12.c		"(subsid* OR tax*)("fossil fuel*" OR "fossil-fuel*" OR coal* OR petrol*)"~6
13	13.1		("(climat* OR "natural disaster*") resilien*"~6) OR ("(resilien* OR "adaptive capacit*" OR adapt* OR combat* OR tackl*)(disaster* OR "climate change" OR "climate extreme*" OR "extreme event*" OR "climate relate*" OR "climate crisis" OR "climate emergency")"~6) OR ("disaster* (death* OR missing OR loss OR affect*)(person* OR people OR human)"~6) OR ("(CO2 OR cabon OR "carbon dioxide" OR "carbon-di…
13	13.2		"climat* chang* (polic* OR strateg* OR plan* OR contrib* OR communic*)"~6
13	13.3		"climate (information OR awareness OR educat* OR teach* OR learn*)"~6
13	13.a		("climate (fund* OR money OR dollar* OR commitment OR capitali*)"~6)
13	13.b		( "climate" )AND("( "assist*" OR "support*" OR "aid" OR "program*" OR "development*" OR "capacity*" )( "develop* countr*" OR "least developed countr*" OR "small island*" )"~3' )
14	14.1		"(ocean* OR marine OR coast* OR sea OR seas OR seawater* OR "sea water*" OR "coral reef*" )(pollut* OR debris OR eutrophication* OR contaminat* OR waste OR plastic* OR microplastic* OR "micro-plastic*" OR "micro plastic*")"~20
14	14.2		"(ocean* OR marine OR coast* OR sea OR seas OR seawater* OR "sea water*" OR "coral reef*" )(convers* OR protect* OR manag* OR restor*)"~6
14	14.3		"(ocean* OR marine OR coast* OR sea OR seas OR seawater* OR "sea water*" OR "coral reef*" )(acidi* OR pH)"~6
14	14.4		"(regulat* OR end OR restor*)(overfish* OR fisheries OR fishery OR "fish stock*" OR fishing)"~6
14	14.5		"(ocean* OR marine OR coast* OR sea OR seas OR seawater* OR "sea water*" OR "coral reef*")(protect* OR conserv*) area*"~6
14	14.6		"prohibit* (overfish* OR fish*) subsid*"~6
14	14.7		("sustainabl* (ocean* OR marine OR coast* OR sea OR seas OR seawater* OR "sea water*" OR "coral reef*" ) resource* ("develop* countr*" OR "least developed countr*" OR "small island*")"~20) OR("sustainab* (fish* OR aquacultur* OR tourism*)("develop* countr*" OR "least developed countr*" OR "small island*")"~6)
14	14.a		("(ocean* OR marine OR coast* OR sea OR seas OR seawater* OR "sea water*" OR "coral reef*" ) research (develop* OR budget* OR spending)"~6) OR("(ocean* OR marine OR coast* OR sea OR seas OR seawater* OR "sea water*" OR "coral reef*" ) knowledge (develop* OR increase* )"~6) OR("(ocean* OR marine OR coast* OR sea OR seas OR seawater* OR "sea water*" OR "coral reef*" ) transfer technology"~6)
14	14.b		"("small-scale" OR "small scale") fish* (resource* OR market* OR right*)"~6
14	14.c		("(ocean* OR marine OR coast* OR sea OR seas OR seawater* OR "sea water*" OR "coral reef*" )(sustainab* OR preserv* OR conserv* OR protect*)(jurisdiction* OR legal OR law*)"~20) OR ("(sustainab* OR preserv* OR conserv* OR protect*)(UNCLOS OR "UN Convention on the Law of the Sea" OR "United Nations Convention on the Law of the Sea")"~20)
15	15.1		"("sustainb* use *" OR conserv* OR restor* OR protect* OR preserv*)(ecosyst* OR "terrestrial freshwat*" OR "inland freshwat*" OR *forest* OR wetland* OR maintain* OR dryland*)"~10
15	15.2		("sustainab* management* forest*"~10) OR ("(stop* OR halt* OR combat* OR reduc*) deforest*"~6) OR ("restor* ( "degraded forest*" )"~6) OR ("increas* (reforest* OR afforest*)"~6)
15	15.3		("(halt* OR combat* OR reduc* OR tackl*) desertification*"~6)OR("restor* ("degraded land*" OR "degraded dryland*" OR "degraded soil*")"~6)OR("(proportion* OR percentage) degraded (land* OR dryland* OR soil*)"~20)
15	15.4		("(sustainab* OR conserv* OR restor* OR protect* OR preserv*)(mountain* OR alpine)(ecosystem* OR biodiversity OR area*)"~6)OR( "mountain green cover index" )
15	15.5		("(halt* OR combat* OR reduc*)(degrad* OR loss* OR destruction OR fragmentation)(habitat OR land OR woodland* OR forest*)"~6)OR( "(halt* OR combat* OR reduc*) loss* biodiversity"~6)OR( "prevent* extinction species" ~6) OR ("red list index") OR ("Red List Index" )
15	15.6		"(genetic OR gene* OR genes) resource* sharing"~10
15	15.7		("(poach* OR traffick* OR illegal*)(species OR flora OR fauna OR wildlife)~10")
15	15.8		("invas* (alien OR nonnative OR "non-native" OR "non native" OR "nonindigenous" OR "non-indigenous" OR "non indigenous")(species OR animal* OR plant*)"~6) OR ("protect* (threaten* OR endanger*)(species OR animal* OR plant*)"~6) OR ("prevent* extinct* (threaten* OR endange*)(species OR animal* OR plant*)"~6)
15	15.9		(("vaule* (ecosystem* OR biodiversity OR"species diversity")(polic* OR strateg* OR plan OR plans OR planning)"~20)NOT(marine OR ocean* OR sea OR seas OR reef))OR("Aichi Biodiversity Target*" OR "Strategic Plan for Biodiversity")
15	15.a		("ecosystem* biodiversity financ*"~20)OR("ecosystem* biodiversity develop* (assist* OR support* OR aid OR program*)"~20)OR("ecosystem* biodiversity (spending OR expenditure OR GDP OR "gross domestic product")"~20)
15	15.b		("financ* sustainab* management* forest*"~20 )OR("ecosystem* biodiversity develop* (assist* OR support* OR aid OR program*)"~20)OR("ecosystem* biodiversity (spending OR expenditure OR GDP OR "gross domestic product")"~20)
15	15.c		("support (poach* OR traffick*)(species OR flora OR fauna OR wildlife)"~20)NOT(marine OR ocean* OR sea OR seas OR reef)
16	16.1		( "reduc*(violence OR homicide)"~6)OR("relat* violen* death*" ~6)OR("victim* homicide (number* OR "per capita" OR population)"~20)OR("conflict* death* (number* OR "per capita" OR population)"~20)OR("(physical* OR psychological OR sexual) violen* (number* OR "per capita" OR population)"~20 )OR( "safe walking* (number* OR "per capita" OR population)"~20)
16	16.2		("(end OR ending OR reduc*)(abus* OR exploit* OR traffick* OR violen* OR tortur* OR neglect*) child*"~6)OR("caregiver* (abus* OR exploit* OR traffick* OR violen* OR tortur* OR neglect* OR punish*) child*"~20)OR("victim* ("human traffick*")"~20)OR("sexual* violen* young"~20)OR("Child* Right*"~6)
16	16.3		( "rule of law" )OR("access* justice"~6)OR("victim* report*"~6)
16	16.4		("organised crime" OR "organized crime")OR("(illegal* OR illicit)(financ* OR arms)"~6)OR("(recover* OR return*) stolen"~6)OR("money launder*"~6)
16	16.5		"(reduc* OR proportion OR share OR fraction) (corruption OR bribe* OR "miscarriage of justice")"~6
16	16.6		("(effective* OR accountable* OR transparen*) institution*"~6)OR("(satisf* OR experience*)("public service*")"~6)
16	16.7		("("decision making")(responsive OR inclusive OR participat* OR represent*)"~6)OR("inclusive societ*")OR("(people* OR women OR men OR woman OR man)(participat* OR position* )(institution* OR governmen* OR municipal* OR judiciary OR "public service*" OR legislature OR parliament*)"~6)
16	16.8		("(participat* OR represent* OR voice OR "voting right*" )(international* OR global)("develop* countr*")"~20)OR("("develop* countr*") ("global governan*")"~20)
16	16.9		("legal identity")OR("birth regist* (authorit* OR municipal*)"~20)
16	16.1		("public* access* information*"~6)OR(("fundamental freedom*")OR("free* (speech* OR press)"~6) )OR("case* (kill* OR murder* OR attack* OR kidnap* OR disappear* OR arbitrary detention* OR tortur*)(journalist* OR "media personnel*" OR "trade union*" OR lawyer* OR advocates)"~20)
16	16.a		("institution* (prevent* OR combat*) (violence OR terrorism* OR crime)"~20)OR("institution* ("human right*" OR "civil right*" OR "child right*")"~20)
16	16.b		"(discriminat* OR "non-discriminat*" OR "non discriminat*" OR nondiscriminat*)(policy OR policies OR legislation* OR law*)"~20
17	17.1		("(tax* OR revenue*) collect* (government* OR domestic)"~20 )OR("(tax* OR revenue* OR expenditure)(government* OR domestic)(GDP OR "gross domestic product*")" ~20)OR("tax* budget*domestic"~20)
17	17.2		("develop* (assist* OR support OR aid OR program*) ("develop* countr*" OR "least developed countr*" OR "small island*")"~20)OR("develop* (assist* OR support OR aid OR program*)(commitment* OR ODA* OR "Official Development Assistance*" OR GNI* OR "gross national income*")"~20)
17	17.3		("("financial resource*")("develop* countr*" OR "least developed countr*" OR "small island*")"~20 )OR("budget* foreign* invest*"~20)OR("budget* develop* (assist* OR support OR aid OR program*)"~20)OR("budget* ("south-south*" OR "south* south*")"~20)OR("remittance* (GDP* OR "gross domestic product*")"~20)
17	17.4		("debt* AND ("develop* countr*" OR "least developed countr*" OR "small island*")"~20)OR("debt* (servic* OR manag*) export*"~20)
17	17.5		"investment* ("develop* countr*" OR "least developed countr*" OR "small island*")"~20
17	17.6		("(international OR regional OR "north-south" OR "north south" OR "south-south" OR "south south") cooperation* (science OR technology OR innovation OR "R&D" OR "research and development" OR "knowledge-sharing")"~20) OR ("agreement* cooperation*(science OR technology OR innovation OR "R&D" OR "research and development" OR "knowledge-sharing")"~20)OR ("subscription* internet*"~6)
17	17.7		("(development* OR transfer* OR dissemination* OR diffusion*)("environment* sound*") technolog*"~20)OR("("develop* countr*" OR "least developed countr*" OR "small island*")("environment* sound*") technolog*"~20)
17	17.8		("("develop* countr*" OR "least developed countr*" OR "small island*") capacity* (science OR technology OR innovation)"~20)OR("(subscription* OR use OR using) (population OR individual* OR people) internet*"~20)
17	17.9		("support implement* (SDG* OR "sustainable development goal*")" ~20)OR("(financ* OR technic*)(assist* OR support* OR aid )("develop* countr*" OR "least developed countr*" OR "small island*")"~20)
17	17.1		("(universal OR "rule* based" OR open OR "non-discriminat*" OR "non discriminat*" OR equit* OR multilateral)(trade OR trading OR WTO OR "world trade organization" OR "DOHA development*")"~20)OR("tariff* average"~6)
17	17.11		"("develop* countr*" OR "least developed countr*" OR "small island*")(global OR world OR increase* OR share) export*"~20
17	17.12		("(duty OR duties OR quotum OR quota) free ("develop* countr*" OR "least developed countr*" OR "small island*")"~20)OR("tariff* ("develop* countr*" OR "least developed countr*" OR "small island*")"~20 )
17	17.13		"(macroeconom* OR "macro-econom*" OR "macro econom*") (stability OR dashboard)"~6
17	17.14		("(policy OR policies)(coheren* OR incoherent* OR coordinat* OR framework* OR instrument*)(SDG* OR "sustainable development*")"~20)OR("(policy OR policies) (SDG* OR "sustainable development*")"~20)
17	17.15		("(implement* OR establish*)(policy OR policies)( SDG* OR "sustainable development*")"~20)OR("(implement* OR establish*)(policy OR policies) poverty (eradicat* OR reduc* OR end OR ending OR alleviat*)"~20)OR("cooperation* development framework*"~20)OR("cooperation* development plan* tool*"~20)
17	17.16		("(SDG* OR "sustainable development*")(partner* OR cooperat*)"~10) OR ("(SDG* OR "sustainable development*")("multi-stakeholder*" OR multistakeholder* OR "multi stakeholder*")" ~10)
17	17.17		"partnership* (public* OR "public-privat*" OR "PPP*" OR "civil societ*") (encourag* OR promot* OR increas* OR improv* OR support* OR develop* OR enhanc* OR creat* OR launch* OR establish*)"~10
17	17.18		("("develop* countr*" OR "least developed countr*" OR "small island*") (data* OR statistic* )"~6)OR("sustainable development* indicator*"~6)OR( ("Fundamental Principles of Official Statistics") OR ("statistic* legislation"~6))OR("national plan* statistic*"~6)
17	17.19		("(SDG* OR "sustainable development*")(progress* OR measure* OR monitor*)"~6)OR("("develop* countr*" OR "least developed countr*" OR "small island*") (data* OR statistic*)(capacity* OR strengthen* OR budget* OR money OR dollar* OR resource*)"~6)OR("population census" OR "housing census" OR "birth registration*" OR "death registration*")
