# Supplementary material for: European bioeconomy strategies could better integrate sustainability agendas
Source: Sustain Sci. 2025 Oct 13;21(1):77–94. doi: 10.1007/s11625-025-01752-1 (PMC12819565; doi:10.1007/s11625-025-01752-1)
Supplement: Supplementary file 1 — (ZIP 1650 kb) [file 11625_2025_1752_MOESM1_ESM.zip › DataS3.xlsx]

## Sheet: Intro
										Bioeconomy (a) opportunities and challenges
										mapped in EU, national, and regional strategies
										for achieving the 2030 Agenda (b)

## Sheet: SDG 1
SDG 1: End poverty in all its forms everywhere
1.1 By 2030, eradicate extreme poverty for all people everywhere, currently measured as people living on less than $1.90 a day.
Opportunites	Under a BE scenario, characterized by reinforced policy interaction and enhanced research and innovation efforts, the EU identifies the most promise for poverty reduction. This scenario is expected to lead to increased efficiency, higher food availability, and a greater share of local food supply, all of which contribute to alleviating poverty. The prospects for poverty alleviation are rather mod…
Challenges	NA
1.2 By 2030, reduce at least by half the proportion of men, women, and children of all ages living in poverty in all its dimensions according to national definitions.
Opportunites	France and Italy emphasize BE funding priorities and tools that focus on social inclusion, fighting against poverty and any other form of discrimination, and eliminating territorial disparities [12, 20]. By focusing on people-centered approaches, the bioeconomy can empower individuals and communities, leading to improved livelihoods and reduced poverty.
Challenges	NA
1.3 Implement nationally appropriate social protection systems and measures for all, including floors, and by 2030 achieve substantial coverage of the poor and the vulnerable.
Opportunites
Challenges
1.4 By 2030, ensure that all men and women, in particular the poor and the vulnerable, have equal rights to economic resources, as well as access to basic services, ownership and control over land and other forms of property, inheritance, natural resources, appropriate new technology, and financial services, including microfinance.
Opportunites
Challenges
1.5 By 2030, build the resilience of the poor and those in vulnerable situations and reduce their exposure and vulnerability to climate-related extreme events and other economic, social, and environmental shocks and disasters.
Opportunites
Challenges
1.a Ensure significant mobilization of resources from a variety of sources, including through enhanced development cooperation, to provide adequate and predictable means for developing countries, in particular least developed countries, to implement programs and policies to end poverty in all its dimensions.
Opportunites
Challenges
1.b Create sound policy frameworks at the national, regional, and international levels, based on pro-poor and gender-sensitive development strategies, to support accelerated investment in poverty eradication actions.
Opportunites
Challenges

## Sheet: SDG 2
SDG 2: End hunger, achieve food security and improved nutrition and promote sustainable agriculture
2.1 By 2030, end hunger and ensure access by all people, in particular the poor and people in vulnerable situations, including infants, to safe, nutritious and sufficient food all year round.
Opportunites	Germany, Italy and Latvia emphasize that BE can contribute to end hunger, achieve food security and improve nutrition by providing healthy food, promoting sustainable agriculture and changing macronutrient intake/availability. [14,20,22 ]
Challenges	The bioeconomy (BE) aims to enhance the availability of biomass and biowaste at competitive prices without compromising food security. However, increased demand for biomass could create competition for resources like arable land and water, potentially displacing food crops and driving up food prices due to competing uses of agricultural resources. This, coupled with rising food retail prices and …
2.2 By 2030, end all forms of malnutrition, including achieving, by 2025, the internationally agreed targets on stunting and wasting in children under 5 years of age, and address the nutritional needs of adolescent girls, pregnant and lactating women and older persons.
Opportunites
Challenges
2.3 By 2030, double the agricultural productivity and incomes of small-scale food producers, in particular women, indigenous peoples, family farmers, pastoralists and fishers, including through secure and equal access to land, other productive resources and inputs, knowledge, financial services, markets and opportunities for value addition and non-farm employment.
Opportunites	The European agri-food system is based on a large number of small-scale family-based producers, retailers, and food service outlets operating alongside large-scale globalised companies [2]. Small-scale and family-based farmers also drive development in rural areas, impact on ecological services and deliver wider public goods. BE can contribute to support those producers by turning organic waste, …
Challenges	Italy describes the challenges of BE in supporting rural areas due to limited profitability of farms and unsatisfactory logistics services. Local value chains are weak and poorly organized. Farmers lack access to effective communication, education, and training on business opportunities and innovation. Additionally, there are insufficient policies to protect farmers’ incomes within existing value…
2.4 By 2030, ensure sustainable food production systems and implement resilient agricultural practices that increase productivity and production, that help maintain ecosystems, that strengthen capacity for adaptation to climate change, extreme weather, drought, flooding and other disasters and that progressively improve land and soil quality.
Opportunites	Italy describes the impact of the Bioeconomy on the environment and natural capital conservation. The strategy emphasizes that agriculture based on sustainable practices responds to its primary function of food production while enhancing the correct management of natural resources (soil, water, air), biodiversity and contributing to genetic diversity conservation. Activating synergies between agr…
Challenges	Italy describes the impact of the Bioeconomy on the unsustainable management in the food and fish industry for both the environment and human health. For example, increasing the value added of the Bioeconomy sectors should not be done by importing raw renewable materials from countries with less strict environmental regulations, as this could result in shifting the environmental damage abroad. [2…
2.5 By 2020, maintain the genetic diversity of seeds, cultivated plants and farmed and domesticated animals and their related wild species, including through soundly managed and diversified seed and plant banks at the national, regional and international levels, and promote access to and fair and equitable sharing of benefits arising from the utilization of genetic resources and associated tradit…
Opportunites
Challenges
2.a Increase investment, including through enhanced international cooperation, in rural infrastructure, agricultural research and extension services, technology development and plant and livestock gene banks in order to enhance agricultural productive capacity in developing countries, in particular least developed countries.
Opportunites	Complex food production chains, the globalization of food markets and food-borne diseases have increased potential food safety risks. The significant socio-economic burden cannot be underestimated and, given the rising food demand, is expected to increase in the short term. Integrated policy, further investment in research and innovation and technological development aimed at enhancing food safet…
Challenges	NA
2.b Correct and prevent trade restrictions and distortions in world agricultural markets, including through the parallel elimination of all forms of agricultural export subsidies and all export measures with equivalent effect, in accordance with the mandate of the Doha Development Round.
Opportunites
Challenges
2.c Adopt measures to ensure the proper functioning of food commodity markets and their derivatives and facilitate timely access to market information, including on food reserves, in order to help limit extreme food price volatility.
Opportunites	The EU and Italy highlight opportunities in the BE through promoting biofuels and bio-based products, supporting better waste management, and improving land use practices to ensure more stable food systems. Further, better consumer acceptance of new technologies and improved understanding of the links between non-food uses or agricultrual land and food prices will help managing food supply more e…
Challenges	The EU and Italy highlight challanges in the BE agricultural sector, expecially price volatility. The combined pressures of an ever-increasing global population, climate change impacts, limited natural resources, complex socio-economic and culturally influenced dietary choices and an increasing demand for meat, pose significant and unprecedented challenges in ensuring future food security and saf…

## Sheet: SDG 3
SDG 3: Ensure healthy lives and promote well-being for all at all ages
3.1 By 2030, reduce the global maternal mortality ratio to less than 70 per 100,000 live births.
Opportunites
Challenges
3.2 By 2030, end preventable deaths of newborns and children under 5 years of age, with all countries aiming to reduce neonatal mortality to at least as low as 12 per 1,000 live births and under-5 mortality to at least as low as 20 per 1,000 live births.
Opportunites
Challenges
3.3 By 2030, end the epidemics of AIDS, tuberculosis, malaria and neglected tropical diseases and combat hepatitis, water-borne diseases and other communicable diseases.
Opportunites	Medicines are more and more often produced using biotechnological processes, one sector of the bioeconomy. Biopharmaceuticals, which include active ingredients such as antibodies, enzymes and vaccines, account for about one third of the pharmaceutical market – and their share is growing rapidly. Other classes of drugs, such as antibiotics and vaccines, are also usually produced with biotechnology…
Challenges	NA
3.4 By 2030 reduce one third premature mortality from non-communicable diseases through prevention and treatment and promote mental health and well-being.
Opportunites
Challenges
3.5 Strengthen the prevention and treatment of substance abuse, including narcotic drug abuse and harmful use of alcohol.
Opportunites
Challenges
3.6 By 2020, halve the number of global deaths and injuries from road traffic accidents.
Opportunites
Challenges
3.7 By 2030, ensure universal access to sexual and reproductive health-care services, including for family planning, information and education, and the integration of reproductive health into national strategies and programs.
Opportunites
Challenges
3.8 Achieve universal health coverage, including financial risk protection, access to quality essential health-care services and access to safe, effective, quality and affordable essential medicines and vaccines for all.
Opportunites
Challenges
3.9 By 2030, substantially reduce the number of deaths and illnesses from hazardous chemicals and air, water and soil pollution and contamination.
Opportunites	The EU progress report states that with the BE's potential to manage natural resources sustainably and by reducing dependence on non-renewable unsustainable resources, whether sourced domestically or from abroad, it simultaneity supports the EU Action Plan: 'Towards Zero Pollution for Air, Water and Soil'. The focus is among others to reduce number of premature deaths by air pollution by 55 % by …
Challenges	NA
3.a Strengthen the Implementation of the World Health Organization Framework Convention on Tobacco Control in all countries, as appropriate.
Opportunites
Challenges
3.b Support the research and development of vaccines and medicines for the communicable and noncommunicable diseases that primarily affect developing countries, provide access to affordable essential medicines and vaccines, in accordance with the Doha Declaration on the TRIPS Agreement and Public Health, which affirms the right of developing countries to use to the full the provisions in the Agre…
Opportunites	The BE contributes to SDG3.b by promoting research that can address both communicable and noncommunicable diseases. Norway aims to foster closer collaboration and advance research at the intersection of food and health, creating opportunities to develop higher-value products. This requires strengthening research and innovation communities by enhancing synergies between land- and sea-based industr…
Challenges	NA
3.c Substantially increase health financing and the recruitment, development, training and retention of the health workforce in developing countries, especially in least developed countries and small island developing States
Opportunites
Challenges
3.d Strengthen the capacity of all countries, in particular developing countries, for early warning, risk reduction and management of national and global health risks
Opportunites
Challenges

## Sheet: SDG 4
SDG 4: Ensure Inclusive and Equitable Quality Education and Promote Lifelong Learning Opportunities for all
4.1 By 2030, ensure that all girls and boys complete free, equitable and quality primary and secondary education leading to relevant and effective learning outcomes.
Opportunites
Challenges
4.2 By 2030, ensure that all girls and boys have access to quality early childhood development, care and pre primary education so that they are ready for primary education.
Opportunites
Challenges
4.3 By 2030, ensure equal access for all women and men to affordable and quality technical, vocational and tertiary education, including university.
Opportunites
Challenges
4.4 By 2030, increase the number of youth and adults who have relevant skills, including technical and vocational skills, for employment, decent jobs and entrepreneurship.
Opportunites	The EU highlights the bioeconomy’s potential to advance SDG Target 4.4 by creating new scientific, technical, and interdisciplinary occupations across manufacturing, energy, agriculture, forestry, aquaculture, and food sectors. The BE transition drives demand for workers equipped with diverse qualifications, including technical expertise, creativity, marketing, management, and entrepreneurship, t…
Challenges	it is also important to point out that many smes in sectors such as agriculture forestry aquaculture and food often lack in house technical skills to undertake research or take up results of innovation technological advances and structural changes require life long learning for example in rural and coastal regions [1]
4.5 By 2030, eliminate gender disparities in education and ensure equal access.
Opportunites
Challenges
4.6 By 2030, ensure that all youth and at least 95 per cent of adults, both men and women, achieve literacy and numeracy.
Opportunites	The bioeconomy contributes to SDG Target 4.6 by fostering "bioliteracy" through the integration of bioeconomy topics into school curricula. The EU emphasizes the need to promote bioeconomy skills in higher education by encouraging colllaboration with relevant sectors, creating academic positions in scientific and technological fields, and revising curricula to align with emerging bioeconomy deman…
Challenges	NA
4.7 By 2030, ensure that all learners acquire the knowledge and skills needed to promote sustainable development, including, among others, through education for sustainable development and sustainable lifestyles, human rights, gender equality, promotion of a culture of peace and non-violence, global citizenship and appreciation of cultural diversity and of culture’s contribution to sustainable de…
Opportunites	The bioeconomy’s impact on SDG Target 4.7 is driven by efforts to embed sustainable development principles into education systems. To support the biobased industries, the BE needs an educated and skilled workforce and to create career paths for professionals. By integrating sustainable development into primary, post-primary and third level education systems, increase understanding, interest, and …
Challenges	NA
4.a Build and upgrade education facilities that are child, disability and gender sensitive and provide safe, non-violent, inclusive and effective learning environments for all.
Opportunites
Challenges
4.b By 2020, substantially expand globally the number of scholarships available to developing countries, in particular least developed countries, small island developing States and African countries, for enrolment in higher education, including vocational training and information and communications technology, technical, engineering and scientific programmes, in developed countries and other deve…
Opportunites
Challenges
4.c By 2030, substantially increase the supply of qualified teachers, including through international cooperation for teacher training in developing countries, especially least developed countries and small island developing States.
Opportunites
Challenges

## Sheet: SDG 5
SDG 5: Achieve gender equality and empower all women and girls
5.1 End all forms of discrimination against all women and girls everywhere.
Opportunites	Gender equality is also an important prerequisite for sustainable development to the bioeconomy and is embedded as a cross-cutting issue in the 2030 Agenda. In the Austrian constitution, the federal government, the provinces and the municipalities are committed to real gender equality. Austria is implementing this through the strategy of gender mainstreaming. Gender-specific effects are therefore…
Challenges	NA
5.2. Eliminate all forms of violence against all women and girls in the public and private spheres, including trafficking and sexual and other types of exploitation.
Opportunites
Challenges
5.3 Eliminate all harmful practices, such as child, early and forced marriage and female genital mutilation.
Opportunites
Challenges
5.4 Recognize and value unpaid care and domestic work through the provision of public services, infrastructure and social protection policies and the promotion of shared responsibility within the household and the family as nationally appropriate.
Opportunites
Challenges
5.5: Ensure women’s full and effective participation and equal opportunities for leadership at all levels of decision-making in political, economic and public life.
Opportunites
Challenges
5.6 Ensure universal access to sexual and reproductive health and reproductive rights as agreed in accordance with the Programme of Action of the International Conference on Population and Development and the Beijing Platform for Action and the outcome documents of their review conferences
Opportunites
Challenges
5.a Undertake reforms to give women equal rights to economic resources, as well as access to ownership and control over land and other forms of property, financial services, inheritance and natural resources, in accordance with national laws.
Opportunites
Challenges
5.b Enhance the use of enabling technology, in particular information and communications technology, to promote the empowerment of women.
Opportunites
Challenges
5.c Adopt and strengthen sound policies and enforceable legislation for the promotion of gender equality and the empowerment of all women and girls at all levels.
Opportunites
Challenges

## Sheet: SDG 6
SDG 6: Ensure availability and sustainable management of water and sanitation for all
6.1 By 2030, achieve universal and equitable access to safe and affordable drinking water for all.
Opportunites
Challenges
6.2 By 2030, achieve access to adequate and equitable sanitation and hygiene for all and end open defecation, paying special attention to the needs of women and girls and those in vulnerable situations.
Opportunites
Challenges
6.3 By 2030, improve water quality by reducing pollution, eliminating dumping and minimizing the release of hazardous chemicals and materials, halving the proportion of untreated wastewater and substantially increasing recycling and safe reuse globally.
Opportunites	EU countries have adopted innovative strategies in BE to align with SDG 6.3 Austria focuses on improving water quality by utilizing closed systems in wastewater treatment, incorporating algae-based solutions and recycling biogas and sewage sludge into valuable products like proteins. Germany develops modular systems for nutrient cycling in urban and rural areas, integrating hydroponic vegetable p…
Challenges	Main problem mentioned is the management of municipal sewage sludge generated in wastewater treatment plants. Specifically, Excessive Generation – Large amounts of sewage sludge are produced, creating disposal and treatment challenges. (Poland) Quality Issues – The composition of sewage sludge can make it difficult to manage safely and in compliance with regulations. [6] Regulatory Compliance – S…
6.4 By 2030, substantially increase water-use efficiency across all sectors and ensure sustainable withdrawals and supply of freshwater to address water scarcity and substantially reduce the number of people suffering from water scarcity.
Opportunites	Countries highlight opportunities in improving water-use efficiency and addressing water scarcity through bioeconomy strategies. Austria emphasizes the sustainable use of raw materials, food, and water resources to ensure long-term resource security and economic prosperity. [6] Spain highlights precision agriculture, efficient water and fertilizer use, and integrated production management to adap…
Challenges	Italy and Poland highlighted challanges of BE in align with SDG 6.4 in :Water shortages and climate change pressures requiring innovative solutions; Difficulties in financing bioeconomy projects, particularly in selected industries, and regulatory barriers affecting the use of bio-waste as a valuable resource, and supply chain limitations as many bioeconomy industries rely on short or unstable su…
6.5 By 2030, implement integrated water resources management at all levels, including through transboundary cooperation as appropriate.
Opportunites	Finland emphasizes BE's opoortunities in developing water expertise clusters, where wastewater is seen as a valuable resource for nutrient recovery, heat energy, and biogas production, as a key aspect of integrated water resource management (IWRM). Additionally, it promotes eco-tourism and health services based on natural ecosystems, encourages innovation and digitalization in tourism, and suppor…
Challenges	NA
6.6 By 2020, protect and restore water-related ecosystems, including mountains, forests, wetlands, rivers, aquifers, and lakes.
Opportunites	Countries highlighted opportunies of BE in achieving SDG 6.6. Sustainable Forest and Biomass Management – Countries emphasize forests as carbon sinks, raw material sources, and biodiversity hubs. Austria highlights carbon storage, Poland promotes biomass use and illegal logging prevention, and Germany, Spain, and Latvia stress forests' role in a sustainable bioeconomy. [5,13,14,22,26,29] Water Re…
Challenges	NA
6.a By 2030, expand international cooperation and capacity-building support to developing countries in water- and sanitation-related activities and programs, including water harvesting, desalination, water efficiency, wastewater treatment, recycling, and reuse technologies.
Opportunites	NA
Challenges	NA
6.b Support and strengthen the participation of local communities in improving water and sanitation management.
Opportunites
Challenges

## Sheet: SDG 7
SDG 7: Ensure access to affordable, reliable, sustainable and modern energy for all
7.1 By 2030, ensure universal access to affordable, reliable, sustainable and modern energy services.
Opportunites
Challenges
7.2 By 2030, increase substantially the share of renewable energy in the global energy mix.
Opportunites	European countries mentioned opportunities in advancing energy efficiency and renewable energy through bioeconomy strategies, policy support, and technological innovation. Austria and Germany focus on optimizing bioenergy efficiency, biogas production, and policy refinements to enhance sustainability. [5,14] The EU-wide approach prioritizes bioenergy as a key renewable source, with efforts to imp…
Challenges	NA
7.3 By 2030, double the global rate of improvement in energy efficiency.
Opportunites	Countries highlighted opportunities for SDG 7.3. BE could reduce fossil-based material and energy consumption, and scale up circular and bio-based solutions could improve energy efficiency and reduce waste. [5, 19] Germany highlighted that develping bio-based alternatives in industrial production could lower energy consumption and environmental impacts. [16] Spain encourages the use of bio-based …
Challenges	NA
7.a By 2030, enhance international cooperation to facilitate access to clean energy research and technology, including renewable energy, energy efficiency and advanced and cleaner fossil-fuel technology and promote investment in energy infrastructure and clean energy technology.
Opportunites	NA
Challenges	NA
7.b By 2030, expand infrastructure and upgrade technology for supplying modern and sustainable energy services for all in developing countries, in particular least developed countries, small island developing States, and land-locked developing countries, in accordance with their respective programmes of support.
Opportunites
Challenges

## Sheet: SDG 8
SDG 8: Promote sustained, inclusive, and sustainable economic growth, full and productive employment, and decent work for all
8.1 Sustain per capita economic growth in accordance with national circumstances and, in particular, at least 7 per cent gross domestic product growth per annum in the least developed countries.
Opportunites
Challenges
8.2 Achieve higher levels of economic productivity through diversification, technological upgrading, and innovation, including through a focus on high-value added and labor-intensive sectors.
Opportunites	Countries higlighted opportunities of BE in achiving SDG 8.2. In Germany, promoting value-added regional food production can boost family-run farms, create jobs, and enhance the competitiveness of the food industry, contributing to economic growth, especially for small and medium-sized enterprises (SMEs). [13] Spain emphasizes the integration of science and technology to improve environmental sus…
Challenges	NA
8.3 Promote development-oriented policies that support productive activities, decent job creation, entrepreneurship, creativity, and innovation, and encourage the formalization and growth of micro-, small- and medium-sized enterprises, including through access to financial services.
Opportunites	The bioeconomy presents opportunities for technological leadership, sustainable resource use, and economic growth across multiple regions. Key opportunities include fostering innovation through research, entrepreneurship, and investment in bio-based industries, enhancing rural and urban development by creating high-value jobs and circular economies, and improving environmental sustainability by r…
Challenges	EU and Latvia identify challenges in BE include gaps in knowledge transfer, delays due to legislative and patenting issues, and insufficient funding for scaling up innovations and entrepreneurship. Political and economic stability, along with reduced administrative burdens and energy costs, are crucial for fostering a competitive bioeconomy. Infrastructure improvements, such as roads and industri…
8.4 Improve progressively, through 2030, global resource efficiency in consumption and production and endeavor to decouple economic growth from environmental degradation, in accordance with the 10-year framework of programmes on sustainable consumption and production, with developed countries taking the lead.
Opportunites	Opportunities include enhancing resource efficiency through bioeconomy strategies aimed at reducing waste, conserving biodiversity, and ensuring sustainable production and consumption. In Austria, regional differences in waste processing and the need for closed-loop raw material cycles are emphasized [6]. Belgium highlights the importance of utilizing organic waste streams and increasing added va…
Challenges	The bioeconomy faces several challenges across various countries. Challenges involve balancing the preservation of biodiversity, clean water, healthy soils, and climate regulation with the efficient and sustainable production and use of biogenic resources, while addressing conflicts in land and resource use between agriculture, forestry, aquaculture, and industry [13]. The EU emphasizes the need …
8.5 By 2030, achieve full and productive employment and decent work for all women and men, including for young people and persons with disabilities, and equal pay for work of equal value.
Opportunites	The bioeconomy has the potential to significantly contribute to achieving SDG 8.5.The development and expansion of bioeconomic sectors can foster inclusive job opportunities, particularly for underrepresented groups such as women, young people, and persons with disabilities.BE strategies aim to reconcile ecology and economy, promoting sustainable job creation in sectors like agriculture, forestry…
Challenges	NA
8.6 By 2020, substantially reduce the proportion of youth not in employment, education, or training.
Opportunites	The Campus des Métiers et Qualifications for Plant Biorefining and Sustainable Chemicals supports SDG 8.6 by providing specialized training and qualifications in bioeconomy sectors, particularly plant biorefining and sustainable chemicals. This initiative, led by Jules Verne University in Picardy, in collaboration with the IAR Bioeconomy Cluster, Pivert, and the Union of Chemical Industries in Pi…
Challenges	NA
8.7 Take immediate and effective measures to eradicate forced labor, end modern slavery and human trafficking, and secure the prohibition and elimination of the worst forms of child labour, including recruitment and use of child soldiers, and by 2025 end child labour in all its forms.
Opportunites
Challenges
8.8 Protect labor rights and promote safe and secure working environments for all workers, including migrant workers, in particular women migrants, and those in precarious employment.
Opportunites
Challenges
8.9 By 2030, devise and implement policies to promote sustainable tourism that creates jobs and promotes local culture and products.
Opportunites
Challenges
8.10 Strengthen the capacity of domestic financial institutions to encourage and expand access to banking, insurance, and financial services for all.
Opportunites
Challenges
8.a Increase Aid for Trade support for developing countries, in particular, least developed countries, including through the Enhanced Integrated Framework for Trade-Related Technical Assistance to Least Developed Countries.
Opportunites
Challenges
8.b By 2020, develop and operationalize a global strategy for youth employment and implement the Global Jobs Pact of the International Labour Organization.
Opportunites
Challenges

## Sheet: SDG 9
SDG 9: Build resilient infrastructure, promote inclusive and sustainable industrialization and foster innovation
9.1 Develop quality, reliable, sustainable and resilient infrastructure, including regional and transborder infrastructure, to support economic development and human well-being, with a focus on affordable and equitable access for all.
Opportunites	Austria focuses on the systematic collection of renewable raw materials and biogenic residues to create local biomass centers and enhance regional logistics infrastructures, promoting sustainable value chains. [6] In Germany, the bioeconomy is recognized for its potential to contribute to a variety of SDGs, including affordable and clean energy, sustainable cities, and economic growth, by strengt…
Challenges	Gaps in private incentives for public goods hinder infrastructure that supports economic and human well-being, requiring cross-border cooperation. [1] Latvia struggles with creating a stable investment climate, including affordable infrastructure and reducing administrative barriers for bioeconomy projects.[22] Norway faces challenges in ensuring agricultural and forest sector infrastructure redu…
9.2 Promote inclusive and sustainable industrialization and, by 2030, significantly raise industry's share of employment and gross domestic product, in line with national circumstances, and double its share in least developed countries.
Opportunites	By prioritizing bioeconomy strategies, countries are fostering the growth of industries that can contribute to both environmental sustainability and economic development, particularly in regions with the potential for industrialization. For instance, the transition to bio-based chemicals, sustainable forestry, and resource-efficient textile industries can create new, green job opportunities, part…
Challenges	Challenges to sustainable industrialization include weak cooperation between EU member and non-member states, limiting cross-sectoral and cross-country integration. Local communities, especially in Italy, struggle to provide affordable food, clean water, and maintain healthy seas due to climate, demographic, and socio-political challenges. [20] In Norway, aquaculture faces a scarcity of suitable …
9.3 Increase the access of small-scale industrial and other enterprises, in particular in developing countries, to financial services, including affordable credit, and their integration into value chains and markets.
Opportunites
Challenges
9.4 By 2030, upgrade infrastructure and retrofit industries to make them sustainable, with increased resource-use efficiency and greater adoption of clean and environmentally sound technologies and industrial processes, with all countries taking action in accordance with their respective capabilities.
Opportunites	European countries are actively exploring opportunities within the bioeconomy to achieve SDG 9.4. Belgium focuses on optimizing organic waste utilization and promoting bio-based industries, while Finland harnesses its strong forestry sector to develop bio-based solutions. Germany emphasizes industrial symbiosis and secondary material recovery to enhance resource efficiency. Estonia and Latvia int…
Challenges	A key challenge for Europe’s bioeconomy is ensuring stable, long-term policies that boost investor confidence. Fossil fuel subsidies and unpriced environmental damage distort markets, disadvantaging bio-based industries. Removing these subsidies and pricing externalities would level the playing field. In 2018, EU fossil fuel subsidies reached billions annually, while renewable energy support was …
9.5 Enhance scientific research, upgrade the technological capabilities of industrial sectors in all countries, in particular developing countries, including, by 2030, encouraging innovation and substantially increasing the number of research and development workers per 1 million people and public and private research and development spending.
Opportunites	Opportunities for the bioeconomy (BE) to achieve SDG 9.5 lie in fostering innovation, research, and collaboration between industries, academia, and policymakers. The German automotive industry's shift toward alternative drive technologies demonstrates the importance of research and development (R&D) in industrial transformation, with significant investments supporting sustainable mobility. Govern…
Challenges	Achieving SDG 9.5 in the bioeconomy faces several challenges. Its complex nature makes it hard to measure impacts like land use or greenhouse gas savings. Research and innovation help improve efficiency, but coordination between countries is weak, with policies working separately at EU and national levels. While programs like Horizon support research, bio-based industries struggle with market bar…
9.a Facilitate sustainable and resilient infrastructure development in developing countries through enhanced financial, technological and technical support to African countries, least developed countries, landlocked developing countries and small island developing States
Opportunites
Challenges
9.b Support domestic technology development, research and innovation in developing countries, including by ensuring a conducive policy environment for, inter alia, industrial diversification and value addition to commodities.
Opportunites
Challenges
9.c Significantly increase access to information and communications technology and strive to provide universal and affordable access to the Internet in least developed countries by 2020.
Opportunites
Challenges

[truncated: 9 more sheets: SDG 10, SDG 11, SDG 12, SDG 13, SDG 14, SDG 15, SDG 16, SDG 17, References]
